# Supplementary material for: An ambruticin-sensing complex modulates Myxococcus xanthus development and mediates myxobacterial interspecies communication
Source: Nat Commun. 2020 Nov 4;11:5563. doi: 10.1038/s41467-020-19384-7 (PMC7643160; doi:10.1038/s41467-020-19384-7)
Supplement: Supplementary file 4 — Source Data [file 41467_2020_19384_MOESM4_ESM.xlsx]

## Sheet: Figure1
Myxobacterial interspecies communication reveals an ambruticin sensing complex directing development in Myxococcus xanthus
Figure 1b	Extracellular concentration of ambruticin VS-3 during growth of Sorangium cellulosum So ce10.
	calculated area					ambruticin VS-3 standard		calculated area
sampling after x hours post inoculation	injection (attempt 1)	injection (attempt 2)	mean	concentration [µM]			concentration [µM]	injection 1	injection 2	area (mean)
24	591008	716589	653798	0.358837			0.1	267121	189213	228167
48	1008129	2455996	1.73206e+06	0.718259			0.5	1156472	924982	1040727
72	4822282	4110982	4466632	1.62978			1	3687153	3215437	3451295
96	7815220	5594351	6.70479e+06	2.37583			2	6289141	5891223	6090182
120	14982356	10527739	1.2755e+07	4.39259			5	14277523	13191653	13734588
144	25494287	23761752	2.4628e+07	8.35024			10	31765352	32934733	3.235e+07
							20	46722354	43443564	45082959
Figure 1f	Number of sonication resistant pseudospores after addition of 60 nM ambruticin VS-3 or 300 mM glycerol to developing cells and germination efficiency after 96 hours of development.
attempt	1	2	3	4	5	6		n=6
WT spores [log10 cells/ml]	8.33646	8.0162	8.09621	8.25575	8.07628	8.07408
WT germination [log10 cells/ml]	8.18184	7.79872	7.21484	7.83146	6.96379	7.64345
WT glycerol spores [log10 cells/ml]	8.55895	8.58252	8.63407	8.55871	8.78519	8.57008
WT glycerol germination [log10 cells/ml]	3.90309	4.79445	4.10721	4.70428	4.88081	4.56585
WT ambruticin VS-3 spores [log10 cells/ml]	8.71113	8.77859	8.74819	8.82243	8.87355	8.85818
WT ambruticin VS-3 germination [log10 cells/ml]	5.90309	5.20733	5.38021	5.39922	4.85733	4.96379
Figure 1h	Number of sonication resistant cells after chemical induction by the use of 100 nM ambruticin VS-3 or 500 mM glycerol under growth conditions and germination efficiency after 96 hours of development.
attempt	1	2	3
WT glycerol spores [log10 cells/ml]	8.54382	8.4216	8.67247					n=3
WT glycerol germination [log10 cells/ml]	2.34242	2.50515	1.90309
WT ambruticin VS-3 spores [log10 cells/ml]	8.79741	8.62284	8.96867
WT ambruticin VS-3 germination [log10 cells/ml]	1.60206	1.90309	2.95424

## Sheet: Figure 2
Figure 2c	Effect of 60 nM ambruticin VS-3 or 300 mM glycerol on differentiation of single-, double-, and triple ask mutants into sonication resistant cells and on germination efficiency after 96 hours of development.
attempt	1	2	3	4	5	6
WT spores [log10 cells/ml]	8.33646	8.0162	8.09621	8.25575	8.07628	8.07408				n=6 or n=3
WT germination [log10 cells/ml]	8.18184	7.79872	7.21484	7.83146	6.96379	7.64345
WT glycerol spores [log10 cells/ml]	8.55895	8.58252	8.63407	8.55871	8.78519	8.57008
WT glycerol germination [log10 cells/ml]	3.90309	4.79445	4.10721	4.70428	4.88081	4.56585
WT ambruticin VS-3 spores [log10 cells/ml]	8.71113	8.77859	8.74819	8.82243	8.87355	8.85818
WT ambruticin VS-3 germination [log10 cells/ml]	5.90309	5.20733	5.38021	5.39922	4.85733	4.96379
∆askA spores [log10 cells/ml]	8.67126	8.71135	8.64214
∆askA germination [log10 cells/ml]	7.01464	7.98568	8.79456
∆askA glycerol spores [log10 cells/ml]	8.3191	8.39881	8.48124
∆askA glycerol germination [log10 cells/ml]	6.11793	7.49813	7.22457
∆askA ambruticin VS-3 spores [log10 cells/ml]	8.23879	8.39012	8.41235
∆askA ambruticin VS-3 germination [log10 cells/ml]	7.14503	7.91103	7.80136
∆askB spores [log10 cells/ml]	7.60501	8.03563	8.37981
∆askB germination [log10 cells/ml]	7.59892	7.90235	7.00346
∆askB glycerol spores [log10 cells/ml]	8.66498	8.43455	7.94368
∆askB glycerol germination [log10 cells/ml]	7.59235	6.01346	7.25843
∆askB ambruticin VS-3 spores [log10 cells/ml]	8.52457	8.33588	7.60348
∆askB ambruticin VS-3 germination [log10 cells/ml]	7.03317	8.30568	8.38247
∆askAB spores [log10 cells/ml]	8.66596	8.53782	8.72965	8.74632	8.64836	8.70295
∆askAB germination [log10 cells/ml]	7.88081	8.05428	7.83251	8.29058	7.12057	7.17026
∆askAB glycerol spores [log10 cells/ml]	8.7113	8.86641	8.83607	8.82112	8.5895	8.71834
∆askAB glycerol germination [log10 cells/ml]	6.35793	6.17112	6.30103	6.95882	5.37291	5.18184
∆askAB ambruticin VS-3 spores [log10 cells/ml]	8.55654	8.49192	8.50893	8.41564	8.63988	8.65302
∆askAB ambruticin VS-3 germination [log10 cells/ml]	8.09342	8.0987	7.64345	8.70376	7.20412	7.15836
∆askC spores [log10 cells/ml]	8.09691	8.12385	7.68305	7.98588	8.18184	7.93952
∆askC germination [log10 cells/ml]	7.64345	7.98685	7.07918	7.19312	7.90309	7.19312
∆askC glycerol spores [log10 cells/ml]	8.35218	8.3707	8.1807	8.08207	8.09482	8.18865
∆askC glycerol germination [log10 cells/ml]	8.37291	8.08021	7.4014	7.24136	7.4014	7.64345
∆askC ambruticin VS-3 spores [log10 cells/ml]	8.09621	7.9284	7.87852	7.79379	8.33445	8.02694
∆askC ambruticin VS-3 germination [log10 cells/ml]	8.12057	7.84342	7.06446	7.47181	7.63144	7.72428
∆askBC spores [log10 cells/ml]	8.0524	8.14598	8.16749	8.01109	8.02899	8.23891
∆askBC germination [log10 cells/ml]	6.99785	6.15501	7.13368	7.26044	8.59179	7.23426
∆askBC glycerol spores [log10 cells/ml]	8.30635	8.33223	8.36737
∆askBC glycerol germination [log10 cells/ml]	5.72347	6.94427	8.71343
∆askBC ambruticin VS-3 spores [log10 cells/ml]	7.82457	7.94357	8.07346
∆askBC ambruticin VS-3 germination [log10 cells/ml]	5.96835	6.99269	6.23877
∆askAC spores [log10 cells/ml]	8.20588	8.28874	8.29687
∆askAC germination [log10 cells/ml]	7.89188	7.99013	7.12673
∆askAC glycerol spores [log10 cells/ml]	7.91012	7.99136	7.96902
∆askAC glycerol germination [log10 cells/ml]	7.61249	7.91268	7.5952
∆askAC ambruticin VS-3 spores [log10 cells/ml]	8.16708	8.37468	8.2579
∆askAC ambruticin VS-3 germination [log10 cells/ml]	5.00125	6.09478	4.82186
∆askABC spores [log10 cells/ml]	8.29679	8.11688	8.33679
∆askABC germination [log10 cells/ml]	6.03479	7.46897	7.92591
∆askABC glycerol spores [log10 cells/ml]	8.28963	8.27476	8.12688
∆askABC glycerol germination [log10 cells/ml]	6.68799	6.97235	7.19568
∆askABC ambruticin VS-3 spores [log10 cells/ml]	8.00214	8.2269	8.25678
∆askABC ambruticin VS-3 germination [log10 cells/ml]	7.96461	7.86388	6.62827

## Sheet: Figure 4
	Figure 4a	MrpC can be isolated from a proteinaceous lysate of cells preincubated with ambruticin VS-3 using PmrpC-bearing DNA (PmrpC-DNA).											Figure 4b	Influence of ambruticin VS-3 on binding of MrpC to PmrpC-DNA.								Figure 4c	Interaction of AskB with PmrpC-DNA as determined by EMSA.

## Sheet: Figure 5
	Figure 5a	Interaction of AskA, AskB, AskC and MrpC with PmrpC-DNA as determined by DNA-protein pull-down assays.
	loading schemes
	1 & 8 : PageRuler plus prestained protein ladder (Thermo)
	12 & 16 & 19: PageRuler prestained protein ladder
	Figure 5b	Interaction of AskA, AskB, AskC and MrpC as determined by protein-protein pull-down assays.
	loading schemes
	8 & 16 : PageRuler plus prestained protein ladder (Thermo)
	1 & 15: PageRuler prestained protein ladder
